# Supplementary material for: Hepatic Proteomic Changes Associated with Liver Injury Caused by Alcohol Consumption in Fpr2−/− Mice
Source: Int J Mol Sci. 2024 Sep 11;25(18):9807. doi: 10.3390/ijms25189807 (PMC11432144; doi:10.3390/ijms25189807)
Supplement: Supplementary file 1 [file ijms-25-09807-s001.zip]

Archive with 1 entries (1 files):
- ijms-3190777-supplementary.pdf
